# Supplementary material for: A single sensor controls large variations in zinc quotas in a marine cyanobacterium
Source: Nat Chem Biol. 2022 Jun 9;18(8):869–77. doi: 10.1038/s41589-022-01051-1 (PMC9337993; doi:10.1038/s41589-022-01051-1)
Supplement: Source Data Fig. 4 — Unprocessed gels. [file 41589_2022_1051_MOESM4_ESM.zip]

Archive with 2 entries (2 files):
- SourceData_Figure_4/SourceData_4f_bottom.tif
- SourceData_Figure_4/SourceData_4f_top.tif
