# Supplementary material for: A single sensor controls large variations in zinc quotas in a marine cyanobacterium
Source: Nat Chem Biol. 2022 Jun 9;18(8):869–77. doi: 10.1038/s41589-022-01051-1 (PMC9337993; doi:10.1038/s41589-022-01051-1)
Supplement: Source Data Extended Data Fig. 3 — Unprocessed gels. [file 41589_2022_1051_MOESM6_ESM.zip]

Archive with 3 entries (3 files):
- SourceData_ED_Figure_3/SourceData_ED3a_1.tif
- SourceData_ED_Figure_3/SourceData_ED3a_2.tif
- SourceData_ED_Figure_3/SourceData_ED3b.tif
